# Supplementary material for: Glycosylation of dentin matrix protein 1 is a novel key element for astrocyte maturation and BBB integrity
Source: Protein Cell. 2017 Aug 18;9(3):298–309. doi: 10.1007/s13238-017-0449-8 (PMC5829272; doi:10.1007/s13238-017-0449-8)
Supplement: Supplementary file 3 — Supplementary material 3 (XLSX 75 kb) [file 13238_2017_449_MOESM3_ESM.xlsx]

## Sheet: Sheet1
Associated gene name	Readcount_Astrocyte_WT	Readcount_Asctrocyte_S89G
H19	0	43.1184
Cav2	47.0728	118.176
Axin2	6.63443	44.7153
Nalcn	6.87137	36.1055
Cdh4	2.44842	89.7778
Arvcf	58.0512	210.662
Cttnbp2	2.92231	17.6362
Sox9	42.5709	126.369
Sez6	0	75.2662
Cd52	10.5045	31.9395
Tcf7	9.47775	34.578
Kcnn3	8.52998	55.3387
N4bp3	1.42166	12.8452
Uhrf1	10.1886	46.4512
Ckb	931.9	2263.47
Cnn1	75.3481	157.059
Ube2c	4.18601	42.0768
Irx2	6.16054	72.0722
Itga3	70.4513	511.102
Foxm1	9.95164	48.7425
Nfix	194.136	587.062
Sipa1l2	32.8562	99.0125
Spag5	4.42295	23.4686
Bbc3	14.7695	44.4376
Celf2	128.187	319.812
Ncan	5.76563	391.12
Shh	0	44.6459
Prkd1	7.26628	25.5516
Mcm2	19.6663	53.464
Cdkn1b	48.5735	157.615
Hmgn2	53.3124	167.196
Slc2a3	4.58091	50.27
Grik5	47.7047	126.647
Ddr1	206.931	489.161
Rps6ka1	17.06	41.5908
Kif20a	11.2153	37.4248
Clcn3	42.4919	136.16
Pax3	1.2637	42.7712
Bcan	2.84333	49.3674
Slc25a18	1.18472	32.0784
Slc1a2	4.02805	43.1184
Ndrg1	25.511	150.116
Klf5	9.24081	32.3561
Cadm3	1.42166	21.1773
Slc1a3	0	269.195
Mcm5	12.716	36.4527
Asf1b	1.73759	15.5532
Ephb3	11.0574	51.7976
Tuft1	8.60896	47.8398
Cdc20	6.55545	41.1048
Bbs1	9.79368	31.7312
Atp7b	0	26.5237
Pola1	7.81915	26.5237
Cnp	28.9072	64.7817
Ttc25	1.10574	14.4422
Hap1	2.44842	21.0384
Pole	8.60896	27.5652
Fzd3	10.1886	77.6269
Mid1ip1	12.4001	42.4934
Fgfrl1	49.4423	211.981
Nfib	149.591	504.367
Gprc5b	10.2676	120.398
Met	31.1186	76.7243
Syn2	1.02676	26.6626
Nuak2	19.4294	71.6556
Slc38a3	0	65.1288
Prox1	2.05351	19.0248
Fuz	12.0052	39.9938
Kif11	4.6599	44.7848
Etv5	99.2795	259.96
Pea15a	566.849	1291.26
Hoxa2	0	12.5675
Stc1	2.76434	287.525
Tppp3	7.02933	29.3705
Aldh1a3	5.84462	28.5373
Hmgb3	4.89684	27.8429
Map2	8.29303	192.47
Lama5	48.0996	510.06
Fcrls	27.1696	144.839
Ncapg	3.31721	18.4694
Lcorl	13.7427	33.6754
Celsr1	2.21148	62.907
Sertad4	18.0077	37.8414
Cd34	6.39748	43.6044
Brca1	5.52869	22.1494
Aldoc	4.18601	127.619
Cacnb4	2.36944	29.7176
Pipox	0	12.4286
Rab11fip4	1.10574	31.8701
Birc5	2.68536	21.2467
Pigt	76.4539	159.212
Etv4	10.2676	41.3131
Dbndd2	2.5274	17.8445
Kpna2	47.1518	94.9159
6330403K07Rik	0	11.6649
Trim37	32.6983	91.0971
Wwc1	37.4371	470.9
Scrn1	121.315	391.953
Gdpd2	0	63.6707
Sema6a	4.02805	138.659
Plagl1	5.68665	47.7704
Wasf1	3.87008	18.8165
Rev3l	35.6206	80.3348
Fam184a	1.10574	12.2203
Fabp7	1.81657	343.697
Slc6a15	1.02676	24.0935
Cdk1	8.29303	39.5078
Dusp6	76.059	216.425
Tmpo	50.548	115.538
Kitl	70.0564	142.339
Cdk17	29.3021	94.4993
Rfx4	0	72.9749
Ppa1	44.6244	94.3604
Pald1	14.1376	97.2767
Meis1	3.31721	80.196
Rab36	20.5351	44.0904
Nav3	1.18472	28.9539
Wif1	15.4014	78.5296
Nsg2	0	114.843
Hmmr	4.73888	40.0633
Igfbp3	17.7708	320.506
Adcy1	21.8778	49.9923
Patz1	19.8243	49.784
Prr11	5.37073	24.4407
Gria1	0	191.151
Tom1l1	11.2153	41.8685
Tspan13	2.60638	18.2611
Fam49a	22.5097	50.8255
Nrcam	21.009	71.5167
Fam84a	2.21148	31.0369
Abca8b	4.97582	35.9667
Id2	65.7914	161.711
Mboat2	4.6599	32.3561
Rrm2	23.2205	67.0036
Dnmt3a	43.4397	157.198
Pxdn	94.4616	245.657
Slc9a3r1	34.8307	81.6541
2310067B10Rik	31.5925	71.3084
Fam64a	1.97453	21.2467
Wscd1	1.18472	15.4837
Luc7l3	65.7914	144.7
Aurkb	3.08027	19.9969
Ntn1	57.0245	745.996
Top2a	20.0612	184.624
Gfap	7.10832	62.5598
Ston2	1.50064	29.3705
Npas3	3.31721	75.4745
Trim9	1.57963	27.0097
Rtn1	37.2792	167.96
Clmn	3.71212	39.0218
Galnt16	7.10832	71.5862
Ccdc88c	0	58.7409
Fbln5	278.962	625.737
Unc79	1.42166	13.8867
Net1	18.0867	45.618
Papln	0	13.5396
Tgfb3	52.6015	156.365
Amph	1.02676	12.3592
Gli3	36.9632	93.1801
Nedd9	51.4958	122.481
Cap2	16.0332	51.6587
Dek	50.3901	103.248
Id4	4.34397	59.5741
Ogn	24.5632	71.4473
Ly86	6.16054	23.6769
Shc3	0	16.4558
Ptch1	30.1709	170.043
Cxcl14	10.3465	29.6482
Golm1	46.362	125.258
Vcan	65.9494	603.726
Cd180	13.5058	42.0074
Hexb	74.2424	200.594
Iqgap2	11.6892	96.8601
F2rl1	1.18472	13.123
Serinc5	40.9913	114.427
Dhfr	4.6599	18.9554
Fst	25.7479	56.1719
Nid2	58.4462	243.157
Peli2	8.37202	25.4127
Anxa11	30.6447	61.5877
Anxa8	10.4255	28.2595
Spata13	6.23952	63.9485
Diap3	13.4268	38.1886
Pbk	1.97453	22.6354
Esco2	1.2637	15.4837
Clu	84.273	434.447
Gfra2	0	11.3177
Ednrb	0	168.377
Ctnnd2	12.4001	87.1393
Laptm4b	26.6957	68.1145
Angpt1	5.60767	32.1478
Rad21	106.941	224.41
Matn2	12.795	35.1335
Col14a1	3.31721	23.052
Deptor	10.3465	50.6172
Enpp2	6.55545	48.5342
Nell2	0	11.3871
Rapgef3	22.1937	51.1727
Col2a1	25.0371	71.5862
Shisa9	0	29.9259
Emp2	74.0055	166.433
Cldn1	1.81657	17.4279
Tmem44	2.05351	55.1998
Kif21a	28.5122	68.6005
Cd200	8.8459	28.6761
Mcm4	28.5122	61.1711
B3gnt5	0	20.3441
Boc	27.8014	146.575
St3gal6	2.68536	20.1358
Igsf11	7.02933	53.1168
B4galt4	24.8001	52.0059
Cxadr	6.08156	41.5908
Racgap1	7.5822	58.0466
Smarcd1	18.1657	52.2836
Gpd1	0	12.5675
Dip2b	58.999	118.662
Ivns1abp	33.1721	153.657
Slc38a1	42.334	308.425
Tmem176a	47.4678	112.622
Cdca3	4.50193	28.9539
Tiam2	17.3759	59.0187
Agpat4	24.4052	63.2541
Pla2g7	3.7911	35.4806
Tnfrsf21	11.3733	61.6572
Clic5	4.81786	23.538
Clip4	8.21405	46.0346
Lbh	104.729	248.226
Nrxn1	1.2637	213.439
Cacna1h	9.47775	67.8368
C3	8.21405	68.3922
Sox8	3.3962	43.6044
Rfx2	4.42295	41.7297
Fkbp5	4.58091	19.3026
Pkdcc	5.84462	43.8821
Dtna	21.8778	119.218
Cdh2	128.345	792.586
Epb4.1l4a	0	39.0218
Aqp4	0	281.276
Zfp521	15.1644	41.6602
Atat1	18.7975	39.855
Mal2	1.18472	21.5939
Hbegf	89.3278	304.397
Ppp2r2b	2.60638	16.9418
Rab27b	3.7911	18.886
Sall3	1.50064	33.1893
Pcyox1l	10.3465	28.5373
Lmnb1	12.2421	61.5183
Megf10	22.3517	134.285
Slc12a2	43.2028	89.7778
Fbn2	1.65861	109.219
Incenp	18.4816	59.0881
Fam111a	14.6905	42.91
Naa40	22.9046	49.5063
Fas	24.9581	57.0745
Kif20b	5.76563	31.0369
Il33	0	312.591
Gldc	7.97711	46.7983
Vldlr	44.8614	96.5823
Cep55	2.05351	17.0113
Hells	8.29303	26.4543
Gfra1	4.34397	23.6769
Fam120c	32.3823	64.99
Ptprj	103.86	247.878
Itgb8	8.68794	246.073
Atp10a	7.02933	44.1599
Itga7	21.4039	79.6405
Nab2	25.195	64.9205
Gli1	1.50064	12.4981
Adgra1	5.76563	25.135
Podxl	8.60896	106.303
Arhgef9	25.511	65.962
Cnksr2	0	11.8037
Tmem47	40.4384	226.84
Hspa4l	66.7392	272.041
St8sia2	0	116.788
Mybl1	21.246	83.3899
Paqr8	21.9568	81.2375
Klf7	19.1135	41.3825
Lancl1	38.9378	84.9175
1500015O10Rik	2.5274	126.231
Plcd4	2.13249	78.0435
Igfbp5	103.702	1529.49
Bard1	2.5274	14.72
Nppc	0	13.8867
Tmem163	0	14.3728
Mcm6	32.0664	74.9884
Nfasc	4.81786	70.8918
Lrrn2	12.9529	37.772
Atp2b4	53.3124	362.236
Kif26b	6.79239	30.8286
Tagln2	68.4768	318.145
Slamf9	4.26499	19.0248
Vangl2	19.1925	62.5598
Mpzl1	19.6663	72.4888
Atp1b1	52.6015	115.538
Astn1	0	69.5726
Ralgps2	18.2447	41.3825
Cenpf	4.26499	94.4299
Nek2	1.73759	17.9833
Ppp2r5a	58.2882	122.273
Fam107b	36.4894	97.6933
Enkur	1.34268	15.5532
Nuf2	2.68536	29.2316
Pter	36.5683	101.998
Prkcq	0	15.206
Mastl	5.76563	23.6769
Phf19	2.36944	18.4694
Strbp	23.2205	57.6994
Notch1	46.441	252.6
Nacc2	178.893	519.225
Cybrd1	1.89555	94.0133
Slc43a3	18.1657	58.8798
Itga6	81.4297	206.496
Pax6	3.31721	72.1417
Gatm	3.94906	30.2037
Sema6d	36.8053	147.2
Meis2	42.018	86.5839
Frmd5	0	13.9562
Lrp4	21.167	121.787
Tyro3	17.2179	36.8693
Nusap1	4.18601	32.009
Casc5	2.44842	25.621
Knstrn	3.23823	20.8996
Adra1d	16.744	36.3138
Bub1	2.60638	21.5939
Fam110a	8.451	27.3569
Tpx2	14.5326	81.0292
Aurka	3.55416	19.372
Stmn2	21.4829	82.9733
Pag1	17.5338	46.7983
Car2	0	27.7735
Fam83d	1.97453	17.2196
Ccdc39	6.23952	25.2044
Mecom	1.57963	24.9961
Tnik	6.47647	34.8557
Ect2	3.3962	40.1327
Ccna2	3.87008	51.9364
P2ry1	1.18472	12.6369
Ift80	40.8333	87.2782
Ppm1l	17.3759	82.9039
Mme	6.08156	143.381
Kcnab1	4.89684	37.3554
Olfml3	12.0052	106.303
Gpsm2	13.3478	39.6467
Il6ra	19.4294	43.4655
Col11a1	29.8549	160.878
Ndst3	1.2637	17.1501
Ctso	25.116	50.9644
Fubp1	72.9787	192.54
Thbs3	14.2956	78.0435
Iqgap3	3.47518	52.353
Dclk2	7.74017	72.4888
Tmem56	3.3962	26.0377
Ptbp2	21.9568	48.6036
Depdc1a	1.02676	11.5954
Adgrl2	32.8562	94.0827
Ddah1	158.752	492.702
Odf2l	12.716	31.1757
Lmo4	48.6525	97.971
Smc2	20.4562	63.7402
Nr4a3	15.0854	36.175
Fmn2	7.81915	55.4081
Ptprd	13.9797	71.1696
Unc13b	7.5822	25.5516
Cd72	25.6689	57.2828
Psip1	45.0983	94.0133
Dab1	0	19.1637
Cachd1	29.1441	108.803
Cdkn2c	8.68794	36.7304
Usp1	28.5912	57.9772
Lrrc42	26.6957	68.8783
Mfsd2a	0	32.4256
Ephb2	3.87008	105.539
Kif2c	1.89555	21.0384
Nasp	18.8765	50.4783
Adgrb2	20.2982	70.9613
Nipal3	17.5338	68.5311
Csmd2	0	25.5516
Stmn1	12.716	76.516
Cdca8	2.60638	24.1629
Prom1	0	19.9275
Sorcs2	3.00129	89.9861
Ociad2	11.2153	28.6067
Ppargc1a	0	23.8852
Dpysl5	0	53.6723
Cenpa	4.50193	34.7169
Sel1l3	0	16.803
Gabrb1	7.66118	24.7878
Uchl1	38.6218	86.2367
Epha5	0	17.0113
Sparcl1	4.73888	241.074
Cxcl15	0	120.468
Areg	1.10574	17.775
Shroom3	34.9097	451.875
Kntc1	4.18601	27.4958
P2rx7	12.8739	54.8527
Cit	5.21276	36.8693
Lfng	18.8765	55.8247
Fscn1	151.012	444.237
Ezh2	8.60896	29.7176
Mcm7	25.9848	54.7832
Tmem176b	41.3072	141.575
Dfna5	10.4255	42.5629
Osbpl3	48.6525	158.795
Npvf	0	26.246
Ptn	4.18601	231.145
Adamts9	3.00129	33.3282
Lrig1	60.1837	137.479
Tacr1	0	18.3305
Chl1	1.18472	44.7153
Aldh1l1	3.71212	124.425
A2m	4.10703	134.493
Wnt5b	1.81657	24.9961
Rerg	2.21148	39.5772
Plekha5	21.3249	78.599
Slco1c1	0	15.692
Slco1a4	7.50322	34.092
Ldhb	88.2221	270.097
Bhlhe41	13.5058	46.5206
Ttll3	8.68794	24.9961
St8sia1	0	26.8014
Timp4	0	19.2331
Mbd4	3.94906	20.0663
Ift122	44.0716	94.8465
Cd9	69.9774	156.434
Slc8a2	0	13.1924
Nova2	13.1109	31.1757
Ttyh1	1.34268	42.2157
Pcsk6	32.0664	139.631
Idh2	26.1428	91.8608
Sytl2	17.1389	110.33
Kif22	2.68536	23.538
Plekhb1	4.18601	55.061
Coro1a	14.6115	36.7304
Dnajb13	0	33.8142
Slco2b1	1.2637	19.9969
Myh14	1.18472	47.0761
Pak1	24.0103	52.8391
Stx1b	3.94906	20.1358
Plk1	3.47518	36.175
Fam53b	27.9594	86.0978
Mki67	14.4536	229.965
St5	62.5532	214.273
Usp11	21.5619	44.507
Gpc4	195.637	454.86
Rbmx	21.3249	60.2685
Fgf13	3.15925	15.7615
Hdac6	24.8001	74.2247
Porcn	8.37202	35.9667
Rpgr	7.1873	25.0656
Col4a6	78.6654	217.328
Chrdl1	0	28.5373
Cdkl5	7.66118	26.5931
Rps6ka3	63.0271	127.064
Gpm6b	33.804	907.429
Car5b	17.8498	71.1696
Zcchc18	5.44971	29.301
Gpm6a	0	66.1704
Plat	138.296	373.554
Sfrp1	51.4168	298.426
Tenm3	19.7453	110.608
Pdgfrl	17.6918	40.2021
Sall1	26.7747	97.0684
Tbc1d9	19.9033	48.187
Gab1	38.3849	85.1258
Irx3	6.47647	45.2014
Irx5	7.34526	40.341
Gnao1	35.3836	93.2495
Mt3	1.89555	470.552
Mt2	30.1709	271.694
Mt1	59.3149	305.925
Cx3cl1	67.0551	235.589
Adgrg1	13.4268	67.3507
Mmp15	8.29303	78.599
Tmem38a	16.5861	41.3131
Slc27a1	23.6944	66.8647
Cotl1	78.9813	258.224
Sesn3	32.7772	71.5167
Usp2	22.3517	67.8368
Kirrel3	1.18472	28.8844
Cadm1	79.2972	241.629
Olfm2	26.8536	70.6141
Scg3	0	23.052
Tmod2	45.8881	135.882
Ccnb2	2.5274	18.6777
Myo1e	64.7647	160.045
Mns1	3.55416	18.9554
Anp32a	79.6921	178.306
Kif23	3.08027	36.8693
Sh3bgrl2	10.8204	33.1199
Tle3	76.5329	224.202
Acsbg1	15.6383	93.9438
Thsd4	5.44971	34.0225
Crabp1	0	9.99846
Elovl5	77.4806	186.082
Rasgrf1	0	20.483
Pik3cb	27.0906	85.1952
Cspg5	3.15925	17.0113
Scn5a	0	49.0897
Eml4	20.8511	59.0881
1700025G04Rik	5.44971	41.6602
Troap	0	11.2483
Ppp1r9a	25.353	91.0971
P2ry2	11.9262	34.7863
Slc16a1	13.3478	71.4473
C330027C09Rik	6.55545	31.1757
Lmo7	24.6422	69.3643
Ptprf	37.1212	297.246
Chst2	71.715	170.946
Snap91	4.26499	17.9139
Prss35	4.50193	24.3712
Adgrb3	0	13.4007
Tmem35	4.73888	36.5916
Igf2bp2	11.7682	34.7863
Gabrb3	3.87008	22.4271
Ucp2	64.1328	197.747
Akr1c14	19.3504	60.6157
Sfxn5	10.5835	71.3779
Mtss1l	63.7379	266.764
Kcnk10	0	10.9705
Ccp110	23.3785	64.0179
Aspm	6.23952	53.3945
Slc16a2	17.5338	105.192
Gria2	0	10.0679
Kcnk1	0	15.206
Wbscr17	10.5835	138.451
Faah	0	18.9554
Foxj1	0	212.676
Igsf9b	18.0867	51.5198
Fhod3	1.10574	23.9546
Kif4	3.7911	27.5652
Trim59	13.9797	47.5621
Tmem132c	0	18.1916
Smc4	36.2524	105.748
Ramp1	0	14.0256
Neurl1b	0	12.4286
Edil3	7.50322	40.0633
Zfp395	8.92489	32.2173
Ptpn13	61.6054	188.582
Daam1	42.4919	90.9582
Cacna1a	21.246	144.978
Sema3f	10.8204	95.0548
Adgrb1	5.44971	102.276
Scn7a	0	13.609
Ncaph	3.31721	26.5237
Mdga2	1.18472	24.2324
Fam167a	11.4523	83.5982
Wdr78	8.52998	29.5788
Lcat	1.57963	15.4143
Pcyt1b	13.2689	45.4791
Tpbg	11.6102	29.0927
Raver2	2.60638	23.6075
Arx	0	31.3146
Adrb1	0	25.6905
G2e3	14.3746	37.9108
Mid1	9.7147	41.938
Hacd2	16.3491	49.784
Crb2	1.65861	101.234
Kank4	1.34268	25.6905
Foxa1	0	47.8398
Pcdh17	2.5274	37.9108
Iqcg	3.55416	27.0792
Melk	1.10574	14.9283
Acta2	722.837	2467.61
Mlc1	0	166.572
Cd276	18.8765	45.618
Ddx26b	17.9288	41.5214
Nme5	1.10574	14.5117
Prtg	0	34.6474
Fmnl2	71.3991	182.472
Fam178a	97.068	213.439
Rorb	1.81657	17.4279
Rif1	29.2231	65.1288
Sh3bp4	33.4091	88.3891
Lrrn3	18.2447	42.0768
Arsi	4.81786	19.3026
Megf11	2.60638	75.6828
Ttyh3	43.2028	174.904
Rfxap	7.74017	23.8852
Kif15	2.05351	20.5524
Anln	15.4014	106.025
Slitrk2	3.3962	21.2467
Ssx2ip	18.0077	43.7433
Plch1	2.05351	21.6633
Hspb6	11.0574	31.6618
Wnt4	16.2701	35.6195
Dchs1	11.9262	120.676
Abcc12	0	15.4143
Arhgap33	2.13249	16.9418
Arhgef26	0	51.1032
Neto2	6.87137	138.59
Slc39a12	0	29.5788
Frem2	1.2637	18.6777
Foxa2	0	22.7743
Tspan15	2.92231	62.3515
Spry1	27.5645	58.9492
Tacc3	11.7682	36.661
Slc12a9	18.4816	39.9938
Letmd1	17.7708	39.0218
Cep85	10.3465	40.0633
Ints7	20.2192	45.4791
Dtl	4.02805	18.1222
Arhgef4	7.02933	62.7681
Dlgap5	4.02805	26.246
Plekhg2	95.8833	273.013
Tob1	50.1531	136.021
Adgrl3	4.50193	49.7146
Atp8a1	17.7708	64.5734
Ckap2	9.79368	74.3635
Limch1	5.76563	167.335
Phyhipl	0	17.775
N4bp2	16.6651	47.4232
Pcdh18	17.2969	57.0745
H2afz	37.99	84.9175
Igsf9	1.65861	29.7871
Stox2	51.4168	210.315
Spon1	6.00258	30.898
P3h2	3.47518	21.0384
Ncapd2	16.5861	87.8337
Slc22a23	57.8143	297.871
Pcp4l1	30.0919	309.05
Mpp6	10.4255	155.184
Txnip	33.3301	78.9462
Reep2	9.08285	37.4942
Slc35f1	4.97582	86.0284
Dgki	0	11.526
Scube3	16.2701	119.287
Trps1	27.6434	62.4904
Pbx3	15.7963	50.0617
Mboat1	1.42166	19.4414
Lmx1b	1.50064	53.6723
Vill	7.26628	23.052
Ralgps1	13.9007	36.661
Gcnt1	6.08156	26.6626
Irs2	16.902	136.021
Pogz	38.7798	82.3484
Prc1	7.5822	81.3763
Pdk2	34.8307	71.4473
Bmp6	30.8027	81.8624
Arhgap18	14.6115	45.5485
Myo16	0	23.1214
Ak5	14.2956	45.4097
Zfp503	32.2244	79.9182
En2	0	128.383
Adgrg6	54.1022	143.797
Prune2	17.4549	109.428
Whrn	21.8778	67.8368
Megf9	39.9645	139.423
Pcsk1n	1.2637	41.6602
Cdk5rap2	35.2257	174.279
Atp6v0e2	24.8001	94.0827
Prdm16	3.7911	27.1486
Ppl	4.6599	22.2188
Tnrc18	196.505	485.967
Ncam1	116.339	324.811
Rcan2	14.7695	60.199
Prex1	40.7543	137.757
Plekhg5	20.93	42.7712
Dock3	3.55416	23.9546
Fnbp1l	31.8295	65.3371
Exo1	0	11.1788
Olig2	0	54.2972
Nhsl1	27.2485	74.3635
Fgl2	1.97453	19.7192
Gsap	15.0854	36.7304
Disp2	6.08156	21.1773
Negr1	3.87008	31.8007
Bub1b	3.08027	33.2588
Tmem194	7.97711	25.3433
2810417H13Rik	3.08027	39.0218
Daam2	34.9887	208.648
Bach2	1.65861	16.2475
Hey1	4.10703	41.2436
Plekha4	10.6625	79.1545
Pitpnm3	0	28.3984
Bace2	14.3746	92.0691
Kazn	44.0716	98.7348
Rimklb	0	19.0248
Ppp1r14c	0	16.3169
Clcf1	33.4091	192.47
Il17rd	5.52869	122.689
Zfhx2	13.4268	36.3833
Dlk1	4.26499	36.4527
Kcnd3	7.1873	110.122
Rfx3	4.26499	40.2021
Tet2	40.7543	84.5703
Cables1	1.2637	12.9147
Npnt	25.8269	229.34
Elmo1	13.1109	38.8829
H2afv	21.3249	48.8119
Dnah7b	6.79239	39.6467
Arhgap11a	26.3797	65.4066
Atp1b2	20.3772	198.025
Ccnb1	1.97453	38.0497
Irf8	10.3465	28.3984
Ptchd2	3.3962	28.5373
Fbxo2	2.44842	59.5047
Sdk2	8.13507	35.2029
Tmtc4	7.74017	24.8573
Kif21b	15.2434	41.5214
Iapp	0	12.2203
Pgm5	17.4549	95.2631
Plekha6	11.6102	49.7146
Mcm3	16.5861	42.0768
Pkp2	12.3211	43.8821
Znrf3	15.5593	38.3274
Ncapg2	12.479	41.5214
Csdc2	19.5084	78.3213
Klhdc8a	15.4014	231.7
Rassf4	20.6931	94.0133
Itga1	43.9926	128.244
Osbpl6	10.1096	43.3267
Adora1	0	22.0105
Clspn	4.97582	21.2467
Pbxip1	202.745	468.261
Rgs8	2.36944	77.3492
Garem	8.37202	45.5485
Map3k9	3.00129	40.5493
Id1	70.2933	147.477
Nmnat2	23.1415	53.464
Tmem108	0	40.1327
Nrep	2.05351	72.2111
Fam13c	7.81915	27.8429
Zfp536	2.44842	19.9969
Sorcs1	0	74.433
Rbm20	9.63572	29.301
Cep68	19.5874	44.8542
2900011O08Rik	4.10703	29.5093
Rnf182	5.44971	26.0377
Gpr146	15.1644	39.2301
Phlpp1	25.511	122.759
Tceal3	7.34526	50.6172
Fzd1	61.7634	227.465
Cnpy1	0	83.3205
Kcnj10	4.89684	133.591
Hjurp	64.0538	174.904
Rassf9	0	11.1094
Tst	1.18472	28.3984
Lrfn4	19.9033	50.9644
Magi1	26.0638	53.6723
Tubb2b	60.1048	203.719
Hs6st1	43.3607	103.734
Cenpe	7.74017	65.5454
Zfp423	11.9262	37.4248
Cxcr4	9.79368	54.3666
Pou3f3	4.02805	178.792
C1ql1	2.68536	23.7463
Mtus1	15.7963	50.4783
Plekha7	11.6892	131.855
Basp1	123.053	305.994
Olig1	0	186.846
E2f8	1.2637	17.1501
Cd109	101.807	600.81
Iqub	0	18.0528
Hepacam	0	70.4752
Stxbp6	0	52.1447
Slc25a23	17.5338	113.871
Ngfrap1	83.4832	186.013
Ppm1e	1.10574	12.6369
Olfml2a	0	12.6369
Mapk10	0	43.2572
Cystm1	11.1364	29.4399
Lrrc75b	12.479	31.9395
Ddit4l	21.088	59.1575
Vat1l	0	10.5539
Lrrc4b	0	43.3267
Cd24a	47.6257	186.013
Dusp18	24.7211	75.6133
Gap43	0	11.1094
Gm973	0	22.8437
Abhd17b	12.558	34.3003
Cmya5	1.34268	26.3848
Mis18bp1	2.92231	20.1358
Lxn	50.0741	161.781
Lrrc49	10.8204	28.6067
Lix1	1.18472	13.2618
Diras2	0	34.6474
Bex4	1.34268	14.7894
Tenm4	7.02933	57.63
Nat8l	3.87008	18.0528
Nwd1	0	46.3817
Gpr85	4.50193	24.0241
Ckap2l	2.92231	33.3976
Fam171b	27.0116	61.4489
A730049H05Rik	0	29.2316
Ctxn1	21.4829	57.5606
Lurap1l	9.95164	84.0843
Hoxb3	0	10.6928
Cdca2	5.13378	22.3577
Elfn1	5.21276	142.617
Rapgef4	2.44842	15.0671
Pcdh10	2.60638	144.63
Frmd3	4.02805	28.1901
Pdp1	20.1402	117.69
Sorl1	14.7695	281.484
Upk1b	1.50064	20.969
Cdc42ep1	61.2895	165.808
Sall2	34.0409	70.8918
Cfap46	0	11.526
C1ql3	4.02805	27.3569
Fzd4	8.29303	25.6905
Arl4c	57.5774	166.572
Lpar4	5.37073	31.5229
H2afx	21.088	50.8949
Bex1	0	17.8445
Sprr2b	0	14.9977
C130071C03Rik	0	31.0369
Ccdc96	1.2637	11.8732
Scg2	6.39748	47.8398
Fam131a	13.9797	34.092
Rtn4rl2	0	16.3864
Prkca	58.8411	125.814
P4ha3	22.9046	103.387
Eml5	5.29175	21.3162
Plcb1	15.6383	53.6028
Ncald	4.18601	91.4442
Kif18b	2.84333	24.5101
Zfp579	18.2447	58.4632
Cox6b2	16.1122	41.7991
Sox12	20.93	46.7289
Mest	4.34397	271.694
Sox6	2.44842	103.734
Zfp217	21.4829	53.3945
Sema5b	0	61.1017
Rasal3	1.2637	12.0815
Cx3cr1	25.274	164.697
Trpm3	1.65861	15.9003
Ezr	57.5774	474.649
Nav2	137.033	377.997
Robo2	26.7747	58.7409
Jun	60.6576	145.047
Reep1	1.97453	14.5117
Glis3	54.4181	112.066
C130021I20Rik	0	68.9477
Gas1	22.9046	78.113
Creb5	4.34397	18.6082
Ptprt	13.5848	87.0699
Cdh22	0	24.649
Prx	12.2421	37.147
Cacng8	2.29046	19.858
Hunk	9.39877	73.5303
Kdm3a	39.0957	81.7929
Plxnb1	16.1122	194.9
Nebl	21.9568	56.7274
Sh2d4a	0	35.8278
Shisa6	1.18472	20.8996
Cnn3	294.205	670.522
Ndst1	184.342	457.846
Tceal5	1.2637	24.1629
Skida1	4.42295	23.052
Cthrc1	41.0703	115.538
Fgfr3	18.7186	123.384
Msi1	12.637	80.4737
Hmgb2	7.34526	53.3945
Cadm4	30.2498	93.3189
Tmem158	6.39748	23.538
Cntn1	1.34268	23.7463
Ntrk2	1.42166	149.213
Kbtbd11	1.18472	21.0384
Slain1	1.50064	18.6777
Fmnl1	12.9529	40.2021
Per2	9.55674	42.7017
Irs1	40.9913	108.525
Col8a2	2.21148	27.7041
Sertm1	0	53.1862
Lig1	13.5848	38.5357
Slit3	92.961	301.898
Hoxaas2	0	20.2747
Rab31	144.457	599.352
Kdm5d	0	53.1862
Gpr173	6.71341	28.1207
Cntrl	33.4091	69.5726
Ryr3	0	18.6082
Sh3rf2	0	15.8309
Cacnb2	1.42166	18.886
Tspan7	6.47647	74.5718
Espl1	3.55416	22.7743
Spock2	7.26628	24.2324
En1	2.92231	58.7409
Kcnc1	0	14.5117
Frem1	0	27.1486
Ntrk3	2.13249	22.4271
Hopx	0	10.5539
Adamts14	10.6625	54.2972
Unc5c	11.3733	29.8565
Slc4a4	34.1199	239.477
Irx1	3.08027	37.9108
Sox21	0	27.1486
Dot1l	41.2282	101.026
Akap6	5.21276	44.9931
Lmtk3	25.9848	58.0466
Qk	224.939	596.436
Btbd3	22.5097	50.0617
Unc13c	2.21148	20.8996
Hs6st2	11.3733	77.8352
Erbb4	0	16.803
Rapgef2	43.9926	97.2072
1810041L15Rik	0	30.5508
Kcnc3	15.4014	34.7169
Klhl24	69.8984	158.934
Ctnna2	5.29175	82.8344
Gpr84	3.87008	18.886
Luzp2	0	10.3456
Ddo	5.68665	20.6218
Jazf1	8.29303	37.147
Sox11	7.42424	39.5078
Zbtb18	36.6473	84.0843
Mapk15	0	9.79016
Slco1a5	14.7695	67.0036
Trerf1	16.1912	37.147
Cldn19	0	15.206
Adamtsl1	7.26628	77.002
Wdr6	96.91	204.205
Hmgn3	11.8472	38.3969
Fxyd6	1.97453	14.6505
Nck2	28.7492	70.4752
S1pr3	7.97711	117.065
Pi15	0	23.3992
Zic3	2.36944	51.867
Uty	0	36.4527
Celsr2	4.50193	174.556
Sort1	54.1022	149.421
Ptprz1	23.7734	106.997
Syt11	46.283	292.524
Ddx3y	0	88.6669
Eif2s3y	0	67.559
Zbtb10	18.2447	44.021
Adgrv1	0	53.464
Nr2f1	20.0612	91.8608
Ank3	8.05609	107.414
Msi2	119.894	376.609
Hs3st3b1	6.00258	45.6874
Adamtsl3	6.71341	229.895
Tmem132b	1.97453	17.5667
Rgma	13.0319	98.8736
Pnmal2	8.05609	27.218
Trabd2b	19.4294	45.3402
Zfp827	10.3465	32.7033
Armc2	0	15.6226
Cfap44	0	28.1901
Fam189a2	3.00129	16.5252
Cebpd	22.7466	47.701
Mpst	8.13507	31.8007
Zhx2	23.4574	65.8232
Mcc	10.3465	47.5621
Fndc1	7.42424	36.9387
Ccnf	3.63314	19.5803
Fam84b	5.29175	34.5086
5930412G12Rik	0	9.85959
Acot1	1.18472	54.0889
Drc1	0	11.3177
Nudt11	0	11.9426
Wdr90	8.8459	30.898
Wdfy1	16.5861	49.6451
Mob3b	2.5274	47.0066
4632427E13Rik	6.87137	22.7743
9830147E19Rik	0	12.1509
Spint2	2.21148	14.4422
Fat3	6.79239	87.6948
Sox2	2.36944	187.818
Gas2l3	10.8994	29.0927
Inafm2	30.6447	64.0873
Fjx1	21.167	42.7712
Carns1	4.58091	23.052
Rprm	2.84333	21.1079
Nrbp2	39.3327	113.177
R3hdml	0	11.1094
Col22a1	1.2637	42.8406
Kifc1	9.16183	35.7584
Hoxa3	1.10574	14.4422
Fzd10	0	33.0505
Zfp703	69.8195	166.502
9030622O22Rik	0	11.8037
Susd5	0	13.5396
A830082K12Rik	8.13507	27.3569
BC064078	0	14.3033
Gcnt4	6.71341	38.5357
Peg10	63.7379	381.052
Six3os1	0	10.3456
Purb	190.661	387.996
Pou3f2	0	44.5765
Sox1	0	45.4791
AI854517	0	33.3282
B230354K17Rik	22.2727	49.298
Gm3764	0	169.696
AU020206	3.3962	18.4694
Kctd12	9.87266	34.9252
Sox2ot	0	28.9539
RP24-378G4.3	67.529	149.699
WI1-49P9.2	165.703	569.148
RP24-168A7.7	0	35.8278
Slc22a18	33.0932	1.59698
Acvrl1	145.01	5.27696
Loxl3	167.361	72.4888
Serpinf1	979.131	233.922
Dlg3	79.7711	25.4127
Mmp14	748.506	231.214
S100a6	1141.44	300.37
Kctd10	441.268	201.983
Lgals9	156.383	17.9139
Timp1	460.382	74.0164
Efnb2	252.029	114.149
Akr1b3	134.031	56.1719
Hoxc13	12.9529	0
Ltbp1	411.019	98.5265
Slc1a5	47.8627	7.91545
Fam50a	83.4042	33.3282
Grik3	104.65	15.206
Ltbp2	1715.32	98.9431
Stat6	139.086	47.2149
Snx9	199.507	73.2526
Slc9a3r2	103.071	31.6618
Fkbp7	48.4945	11.1788
Pla1a	55.6818	1.24981
Il17ra	70.8462	26.5931
Lamb1	594.729	288.914
Klf4	133.162	39.5772
Grk5	130.477	36.4527
Rab3b	27.6434	4.37433
Fcgrt	106.704	30.1342
Inmt	155.514	1.80528
Ier3	84.352	27.218
Nqo1	179.051	10.6928
Ptrf	1743.59	590.326
Angptl2	197.058	50.7561
Ikbkg	288.914	94.8465
Il11	48.2576	1.11094
Hspb1	276.198	44.1599
Sgsh	69.6615	26.8709
Slc1a6	57.2614	2.77735
Nid1	1523.55	397.161
Hmox1	554.528	256.21
Por	205.746	96.3046
Mrvi1	114.602	7.01281
Ampd3	38.8588	5.5547
Slc30a4	155.04	50.7561
Sqrdl	51.2589	15.692
Rcn1	417.811	200.594
Htra1	191.53	55.547
Fblim1	161.596	46.3817
Cyba	91.2234	27.0792
Aplp1	229.125	29.5788
Dio2	237.576	9.30412
Crlf1	571.351	54.7138
Fhl2	171.942	21.1079
Relt	34.7518	7.29054
Bmp7	136.006	6.73507
Nav1	149.827	65.2677
Fxyd5	100.227	31.8007
Aldh3a2	122.895	55.9636
Tnfrsf22	56.7086	11.8732
Wnt2	36.1734	0
Adam19	84.273	16.9418
Bnip2	202.903	99.568
Scarf2	203.219	68.4617
Mlkl	23.2205	2.01358
Aldh1a2	671.104	4.51319
Chp1	346.886	166.71
Bicc1	336.381	125.258
Alx3	39.8855	0
Nol3	14.8485	1.11094
Dnajb9	102.755	43.6738
Gata2	81.0348	4.30489
Notch4	41.3072	4.02716
Steap2	192.398	55.4776
Eps8	69.9774	18.6777
Sqstm1	1161.02	414.033
Rxra	206.931	64.7817
Lbp	407.701	34.1614
Ppfibp1	377.61	179.208
Scube1	122.184	4.9298
Sulf1	1566.83	216.772
Timp2	5044.77	1548.58
Rarb	63.185	10.4845
Igfbp4	503.269	76.8631
Serinc3	786.575	376.4
Myo1c	591.175	226.076
Eya2	143.43	4.86036
Ptgis	115.076	1.73584
Rrp7a	57.8143	4.02716
Hist1h2bc	149.67	60.824
Mafk	143.43	55.6164
Ksr1	92.724	21.1079
Smurf2	254.399	85.2646
2017-09-08	288.44	106.303
Chd3	435.819	169.141
Copz2	96.91	33.9531
Zbtb4	379.9	118.037
Acsl1	80.5609	24.4407
Myh11	31.7505	2.56905
Sult4a1	27.5645	0
P4ha2	85.2208	12.3592
Arrb1	165.387	80.1265
Ccl6	19.1925	1.94414
Isyna1	99.8323	15.9003
H13	264.508	120.537
Scn1b	107.494	37.9803
Plscr3	108.915	48.0481
Rcn3	277.145	108.872
Frk	76.2959	10.9011
Lrp11	90.1176	27.7735
Perp	87.1953	14.8588
Lama2	485.814	154.837
Dcn	805.293	196.22
Uhrf1bp1l	180.077	78.113
Sgk1	346.886	74.8496
Pde7b	41.5442	8.88752
Ctgf	2201.21	442.71
Moxd1	506.507	2.84678
Socs2	114.76	19.9969
Nudt4	770.541	176.848
Timp3	12134.1	732.665
Igf1	539.837	143.797
Unc5b	397.513	108.108
Ptprb	24.5632	1.73584
Txnrd1	433.054	142.617
Glt8d2	55.2079	1.80528
Shc2	62.4742	3.47169
Fstl3	34.1199	1.31924
Ccng1	1477.03	701.35
Flt4	23.0625	0
Gfpt2	25.116	2.01358
Mapk9	146.036	72.9749
Efemp1	1356.19	13.3313
Aebp1	3473.52	99.3597
Xbp1	107.336	47.0761
Fam20a	46.599	6.31847
Ubxn2a	85.7737	32.009
Mrc2	1101.24	100.748
Ern1	109.468	29.7871
Kif1c	761.853	301.967
Hoxb9	21.8778	0
Foxg1	34.5148	8.26261
Coch	524.989	13.2618
Sec23a	200.06	96.6518
Sav1	165.387	76.0299
Vti1b	113.417	49.6451
Smoc1	436.056	3.05508
Esyt2	327.377	114.774
Npc2	473.414	200.941
Meg3	605.392	268.084
Hsp90aa1	688.401	14.5117
Tnfaip2	276.829	10.6234
Hecw1	60.4997	7.70714
Exoc2	251.713	63.7402
Serpinb9b	398.145	12.0815
Ssr1	406.675	176.084
Msx2	68.4768	14.3728
Ctsl	647.883	270.306
Nkd2	135.611	10.2762
Tppp	18.4816	0
Ahrr	27.0906	1.31924
Cast	276.119	111.788
Glrx	129.292	47.4927
Pde8b	80.5609	7.29054
Rgs7bp	22.7466	2.98565
Cdhr1	38.2269	5.27696
Plau	115.55	31.8701
Ero1l	245.316	54.6444
Rnase4	132.531	44.0904
Eaf1	108.204	45.7568
Sh3bp5	145.563	26.0377
Gdf10	54.4971	8.12375
Zdhhc20	197.848	79.7794
Esd	415.047	106.859
Scara5	219.252	27.0097
Ephx2	52.9964	3.26339
Osmr	160.332	77.488
Npr3	804.187	105.956
Ripk3	28.3543	1.94414
Rai14	201.56	97.7627
Asap1	569.139	205.454
Parvb	80.6399	16.2475
Apod	352.967	21.5245
Mroh1	166.414	82.279
Plec	1344.34	646.081
Gsdmd	39.7276	9.02639
Lynx1	142.877	50.2006
Ccdc80	454.774	104.359
Crybg3	44.7824	12.9147
Tmem45a	119.973	5.83243
Serpind1	27.7224	0
Arhgap31	263.876	98.7348
Itgb5	860.343	271.069
Adcy5	84.51	23.6075
Ece2	44.7824	5.9713
App	1917.43	956.589
Pros1	364.736	158.934
Lima1	350.282	153.171
Igfbp6	67.371	1.52754
Prr13	157.173	53.6028
Nus1	184.658	82.6956
P3h3	131.109	35.2029
Serping1	164.834	27.2875
Parp3	211.038	87.0699
Nfatc4	67.7659	8.88752
Smoc2	146.589	6.1796
Slc29a1	122.579	38.3969
Vegfa	264.745	64.99
Sik1	103.939	36.175
Myl12a	1028.18	425.421
Emilin2	29.8549	3.12452
Ehd3	42.8079	12.3592
Xdh	301.077	5.3464
Man2a1	354.31	81.0292
Cyp1b1	1334.63	644.206
Twsg1	349.176	142.547
Epas1	445.77	181.43
Mcfd2	227.861	93.3884
Dusp1	267.273	118.732
Plin3	110.021	40.9659
Impact	364.341	98.9431
Dpysl3	903.388	316.757
Lox	1067.75	249.684
Nars	331.169	147.13
Pdgfrb	929.215	158.031
Anxa1	522.066	176.084
Fth1	4760.75	1571.77
Lipo1	24.5632	4.58263
Cdc42bpg	303.604	108.594
Ehd1	275.329	125.744
Stambpl1	33.4091	8.05431
Ankrd1	63.6589	1.45811
Apba1	102.992	22.6354
Efemp2	389.773	170.529
Fosl1	48.0206	10.2762
Lrp5	207.879	67.073
Ehbp1l1	135.611	38.3274
Capn1	124.553	34.8557
Rps6ka4	98.6476	36.5916
Prdx5	226.439	106.997
Gsto1	113.575	51.9364
Hspa12a	148.011	8.33205
Hexa	358.259	160.6
Zfhx4	52.9964	14.1645
Sat1	344.437	81.0986
Gdf11	119.894	46.59
Mmp19	70.1354	27.4958
Esyt1	116.418	55.547
Ddit3	65.9494	17.5667
Farp1	339.067	153.657
Gaa	503.98	216.008
Col7a1	497.74	15.4143
Il6	16.744	0
Rassf3	271.696	78.5296
Iscu	127.002	51.1032
Fam20c	112.153	49.0897
Prkar1b	58.6831	20.0663
Smad7	184.184	41.5214
Tfap2b	106.388	2.91622
Slc40a1	41.4652	3.67999
Trak2	198.322	83.876
Cflar	646.541	126.578
Col5a2	1054.4	410.215
Col3a1	1165.45	197.539
Fn1	30490	11272.8
Tuba4a	63.0271	5.62413
Ptprn	146.431	44.7848
Des	29.9339	1.18037
Dnpep	134.742	52.2142
Obsl1	128.187	61.31
Sp100	48.8104	3.54112
Itm2c	557.45	277.527
Serpine2	1898.71	542.486
Cfh	818.957	32.981
Steap3	44.1505	3.33282
Nek7	253.451	120.398
Cd55	32.5403	6.31847
C4bp	16.1912	0
Mr1	87.9852	21.3162
Fam129a	99.3585	21.5245
F5	49.2843	7.01281
Soat1	231.652	97.4155
Mark1	128.661	26.8709
Lpgat1	191.293	42.91
Plxna2	539.679	124.564
Ddr2	1100.29	156.712
Rgs5	192.004	2.70792
Mrc1	69.8984	4.58263
Plxdc2	508.166	203.58
Itga8	322.639	6.11017
Fam129b	1464.79	325.575
Eng	929.61	10.9011
Olfm1	93.2769	33.5365
Col5a1	1057.72	356.195
Lamc3	191.688	4.79093
Gsn	521.75	257.946
Lhx6	38.148	1.94414
Frzb	255.583	1.38867
Dnajc10	443.401	155.184
Stk39	333.222	28.6067
Cers6	113.97	47.4232
Tfpi	434.713	5.5547
Pamr1	194.452	15.9003
Fbn1	1728.35	391.12
Fgf7	152.118	73.3915
Tspan18	49.9952	6.66564
Syt13	53.7073	3.54112
Jag1	247.211	35.7584
Slc20a1	354.152	58.3243
Lpin3	26.2218	2.56905
Cd93	43.5187	3.40225
Fam210b	78.1915	28.2595
Pkia	184.421	83.1122
Atp9a	143.351	56.4496
Nkain4	79.0603	2.84678
Procr	41.3862	2.22188
Epb4.1l1	159.463	52.2836
Wisp2	137.585	20.8301
Slc2a10	35.3046	5.763
Anxa5	1219.08	581.438
Slc7a11	293.336	9.23469
Mbnl1	488.025	207.329
Tm4sf1	344.042	96.8601
Ptx3	146.115	27.1486
Ngf	117.524	5.41583
Tbx15	57.3404	4.79093
Slc6a17	47.3888	5.83243
Crct1	238.681	9.92902
Fam198b	276.671	75.0579
Cyp2u1	27.5645	5.83243
Snx7	94.5406	35.3418
Dkk2	296.338	5.69357
Pear1	144.062	19.858
Ecm1	1521.73	189.137
Ctsk	85.6947	2.36075
Gclm	184.579	91.9303
F3	587.226	180.042
Tspan5	198.164	70.4058
Asph	192.951	89.9167
Gbp2	58.7621	14.72
Tmeff1	68.9507	12.0815
Svep1	440.005	96.2352
Pappa	143.904	34.092
Snx30	78.1125	24.5101
Reck	133.952	27.1486
Ppap2b	651.596	139.701
Jak1	406.833	195.039
Rnf11	225.886	100.54
Gpx7	25.8269	4.72149
Podn	83.9571	28.3984
Fuca1	232.047	103.526
Tinagl1	883.564	59.9213
Hgf	28.5912	2.01358
Sema3a	139.718	43.8821
Acot7	79.8501	32.2173
H6pd	308.106	35.6889
Pcdh7	290.414	115.329
Crmp1	21.5619	2.22188
Emilin1	482.418	47.2844
Fam114a1	244.131	85.4729
Ugdh	113.97	46.7289
Pdgfra	138.612	6.94337
Ereg	60.4997	20.3441
Aldh2	347.044	142.2
Dtx1	25.5899	3.54112
Hsph1	249.818	101.304
Medag	98.9635	17.5667
Col1a2	738.238	84.9869
Tfpi2	12.9529	0
Eln	87.8272	9.02639
Pon3	50.627	11.3871
Cald1	3640.17	1480.47
Akr1b8	76.2959	7.49884
Gars	192.398	95.4714
Abcg2	125.501	38.3274
Gpnmb	463.225	136.021
Slc13a4	21.7988	0
Zyx	758.773	208.301
Sumf1	194.215	83.7371
Itpr1	412.914	136.715
Slc6a12	12.795	0
Mfap5	176.997	3.88829
Emp1	881.273	364.597
Mgp	371.923	47.2149
Bcat1	42.334	5.20753
Camk1	148.801	69.7809
Tmtc1	287.176	38.8829
Dmpk	519.381	96.4435
Siglecg	31.2766	1.31924
Synm	121.631	20.5524
Mef2a	267.352	128.522
Nox4	111.285	12.2898
Mfge8	363.867	90.4027
Fah	29.697	3.33282
Nucb2	58.1302	16.5947
Mvp	112.39	42.7712
Nupr1	243.973	19.4414
Dkk3	429.579	182.611
Adm	86.8794	16.8724
Gga2	65.7124	25.2044
Chst15	121.394	10.6234
Aff2	38.7008	7.70714
Magt1	161.122	80.2654
Itm2a	301.077	12.9841
Sh3bgrl	620.161	260.029
Srpx2	44.8614	4.9298
Bgn	6361.31	960.338
Atp11a	395.775	150.255
Gas6	499.32	126.369
Angpt2	180.63	15.4143
Col4a1	3272.35	768.076
Col4a2	2295.75	344.739
Aga	112.153	39.3689
Slc7a2	381.638	103.595
Adcy7	125.975	51.3115
Mmp2	707.198	89.7084
Il34	71.1621	6.5962
Tpm4	755.14	374.942
Cdh5	151.407	1.59698
Pla2g15	81.3507	34.3003
Bmper	28.7492	4.72149
Tbx20	50.785	7.56828
Oaf	154.171	32.8422
Clmp	72.8207	7.91545
Cryab	436.135	193.165
Mpzl2	26.6957	0
Hyou1	407.78	182.68
Pde4a	73.2946	26.8014
Ldlr	220.2	55.6164
Kank2	380.058	145.811
Cgnl1	1572.6	88.8057
Itga11	56.5506	2.77735
Glce	87.3533	33.5365
Nnmt	29.9339	3.88829
Cyp1a1	93.5928	5.48527
Rcn2	380.769	147.408
Loxl1	280.857	75.7522
Ctsh	236.154	43.535
Zic1	103.465	37.4942
Plod2	444.033	188.651
Plscr4	50.8639	8.74865
Tbx18	154.014	14.5811
Crtap	168.151	79.1545
Map4	1052.03	490.341
Ptgs2	663.759	28.4678
Slco2a1	214.671	14.2339
Pygm	39.0168	1.24981
Syde1	155.672	75.5439
Gng11	92.2501	7.01281
Alas1	285.991	41.5214
Pdxk	123.685	56.7968
Lama1	86.4055	1.38867
Srxn1	140.666	47.2844
Itgbl1	275.645	7.98488
Chpf	398.934	144.908
Calhm2	39.8066	5.83243
Gas7	71.0042	24.5101
Phldb2	492.132	119.148
Lpp	567.796	279.262
Tnxb	2507.89	5.9713
Prrg3	33.1721	5.83243
Antxr1	153.935	73.5998
Arhgef5	114.76	16.5252
Qsox1	289.229	91.7914
BC034090	43.5187	8.81808
Exoc6b	159.147	62.2821
Klf9	134.268	65.3371
Lgals3bp	351.862	72.2805
Exoc3	182.131	70.8224
Loxl2	818.72	250.517
Jdp2	60.0258	18.3999
Nek9	421.997	180.389
Lif	81.0348	15.6226
Pkd2	647.647	218.925
Scara3	204.719	90.4027
Uaca	1127.3	85.2646
Chst11	134.426	43.1878
Tiparp	95.4884	42.7712
Gns	902.598	364.735
Vax2	12.637	0
Myl12b	220.832	93.2495
Tbxa2r	17.1389	0
Pip5k1c	203.851	96.5823
Cebpa	88.775	36.3138
Parm1	285.596	12.3592
Vat1	421.602	126.925
Rrp12	28.7492	1.24981
Becn1	98.5686	38.3274
Ano4	12.479	0
Lars2	425.393	22.9131
Ccl7	32.5403	0
Ccl2	26.3008	3.74942
Myo1d	107.967	23.1214
Tgfbi	149.354	63.1847
Dagla	72.9787	19.9275
Gramd4	183.868	47.1455
Rusc2	256.057	107.831
Fam65b	58.7621	15.4143
Adamtsl2	32.3033	0
Myrf	31.4346	1.31924
Colec12	349.808	111.302
Hist1h1c	309.923	111.927
Igfbp7	1507.04	65.1288
Lrrk2	128.345	48.2564
P2ry14	34.5938	1.18037
Lum	18.7975	1.73584
Eea1	275.645	98.3876
Ndrg4	222.332	69.9198
Smad6	160.332	50.4089
Tns2	227.624	55.1304
Scd1	395.38	164.558
Aff3	60.1048	20.0663
Fgf2	133.241	41.5214
Clic4	1738.85	345.086
Hgsnat	138.77	61.8655
Enpp1	64.2118	18.5388
Icam1	182.684	12.9147
Htra4	30.0129	0
Serpine1	3939.43	177.681
Endod1	157.647	49.9923
Vnn1	24.7211	1.73584
Tnfrsf23	129.134	12.7064
Inf2	524.673	163.586
Aspg	39.8066	0
Vopp1	215.224	54.7138
D630003M21Rik	102.676	12.4981
Smim14	141.85	69.2949
Arap2	90.5915	39.3689
Mturn	99.5164	24.7184
Fkbp14	154.092	56.2413
Pde4dip	156.62	68.1839
Fam126b	69.3456	25.3433
Chpf2	122.579	47.2844
Prkab2	111.68	25.4127
Mical2	309.686	152.615
Ostm1	115.866	50.2006
Galnt18	102.992	31.7312
Trp53inp2	502.005	217.258
Pmepa1	553.738	114.496
Foxf2	124.711	2.91622
Rgs4	27.8804	1.80528
Atf5	273.828	72.35
Akap12	2705.9	1044.42
Nfe2l1	1090.57	481.454
Degs1	281.568	129.216
Lefty1	13.0319	0
Rap1gap2	40.6754	10.4151
Bpgm	246.501	54.9915
Rpl12	330.142	13.5396
Txndc5	553.027	257.391
Tlr4	67.687	13.123
Cpq	227.387	49.2285
Rbpj	634.694	147.2
Rftn1	75.3481	7.91545
C130074G19Rik	34.6728	2.49961
Col10a1	19.1135	0
Wfs1	112.469	32.7727
Prrx2	220.437	87.0005
Dse	145.799	41.8685
Rbms3	203.93	90.9582
Icmt	124.08	55.061
Htatip2	25.432	4.86036
Tbc1d2	40.5174	8.47092
Arhgap29	246.106	104.359
Cited2	216.804	83.6677
Spsb1	190.503	46.5206
Gpr176	51.4958	10.4845
Thbs1	3518.46	1405.62
Emp3	203.693	58.1855
Lrp1	4459.52	2135.78
Alx4	37.4371	1.45811
Zbtb38	185.606	42.2851
Gstm2	190.345	25.2044
Abcb1a	18.4026	0
Col16a1	341.12	111.233
Eml2	84.8259	23.3992
Wwp1	189.002	82.3484
Nacad	37.4371	7.08224
Nbl1	673.394	228.298
Slc7a1	110.969	50.8255
Inhba	157.41	32.5644
Piezo2	101.017	20.0663
Rrp9	18.7186	2.08301
Fmod	317.584	146.505
Prelp	1680.96	611.017
Gucy1a2	57.4194	19.1637
Csgalnact2	76.3749	25.6905
Ptchd4	68.5558	12.1509
Esm1	293.81	3.67999
Atf4	205.825	89.9167
Mustn1	108.52	2.49961
Maff	464.647	80.8903
Jph1	23.7734	0
Gpr153	61.9213	12.6369
Snai1	74.6373	5.83243
Serpinb6b	89.4068	3.67999
Aida	199.507	82.1401
Synpo	613.685	302.523
Hic1	86.6425	17.8445
Filip1l	135.295	46.9372
Zc2hc1a	220.042	72.2805
Ptpn11	544.813	240.38
Adamtsl5	104.255	18.4694
S1pr2	84.6679	30.4814
Naalad2	56.6296	1.66641
Fmn1	75.5061	13.4007
Ctla2a	83.0883	13.4701
Gpr4	34.1989	2.01358
Snhg11	72.8207	5.48527
Dock5	296.496	90.7499
A730020M07Rik	62.0793	3.33282
Napepld	28.0384	5.20753
Tnfrsf26	26.1428	1.80528
Serpinb9	73.4526	27.7735
Sdpr	83.4042	15.8309
Tmem104	83.7991	32.9116
Pofut1	165.071	70.8918
Sbsn	29.3021	5.48527
Lrrc8d	124.396	37.4248
Ccbe1	33.3301	5.763
Rbp1	250.687	47.8398
Foxc2	118.788	1.66641
Irgm1	368.29	43.9516
Ptgs1	293.652	22.9826
Lancl3	18.0077	1.87471
Flrt2	568.586	52.8391
Fam180a	21.8778	2.70792
Nxpe5	19.1135	0
Ppp1r2	222.49	90.4027
A4galt	99.4374	0
Lhfp	346.254	167.405
Osr1	124.632	17.289
Bdnf	181.341	16.1781
Myof	657.598	319.603
Mmp12	66.7392	6.80451
Fam26e	56.7875	6.31847
Grem2	25.7479	1.73584
Eva1b	51.2589	13.4007
Foxc1	190.424	37.8414
Rictor	378.083	72.6971
Lgals3	125.58	29.7871
Tnfsf15	54.4971	0
Fam118b	52.4436	15.0671
Ftl1	3636.06	1159.75
Plekho2	173.206	70.4752
Ptges	391.668	7.22111
Cdr2l	140.35	26.3848
2900026A02Rik	186.08	87.7642
Rspo2	19.7453	0
Gm9869	18.0077	2.01358
Serpinb6c	64.6857	0
Cemip	1681.91	179.695
Rab7b	73.2157	29.0233
Yap1	331.169	137.479
Chmp3	154.408	66.7953
Aldh1a1	153.224	63.8096
Ggcx	107.178	44.2293
Zfand2a	102.597	42.5629
Sh3pxd2a	972.497	206.426
Tll1	75.822	4.99923
Slc39a8	22.3517	3.47169
Tmem179	16.6651	1.04151
Arfgap3	97.5419	28.1901
Aes	447.824	203.996
Adam12	114.207	46.6595
Pla2r1	80.4029	1.45811
Tmem119	113.259	48.5342
Phactr1	130.793	4.02716
Klhl5	104.571	45.8957
Pdlim1	144.931	12.9841
C1ra	59.3149	21.2467
Tns1	2456.95	117.829
Ghr	302.024	89.2224
Rnf181	171.389	70.2669
Mia3	200.612	79.3628
Fez2	169.652	77.5575
Pla2g4a	145.641	25.135
Tgoln1	466.463	165.252
Prl2c3	65.6334	4.09659
Cd248	236.707	98.2487
Cebpb	63.8959	13.4701
Trnp1	67.529	5.69357
Capg	183.868	75.405
Arhgap24	65.7914	12.7758
Ece1	331.405	152.754
Eif1a	147.853	70.5447
Gnai1	64.8436	22.9826
Lepr	102.676	6.3879
Gpc6	702.854	170.113
Tmod3	232.205	112.066
Pde1a	85.2998	29.7871
Tor4a	78.8233	16.3864
Serpinb6a	286.307	81.0986
Cd302	74.2424	19.5803
B2m	1045.71	439.307
Gstp1	146.036	50.6172
Rrp1	145.089	7.91545
H2-K1	228.335	81.2375
Slc38a10	349.097	141.228
Cxcl12	436.056	25.135
Tmem151a	37.6741	5.27696
Zic2	118.156	53.7417
C1qtnf7	12.716	0
Serpinb2	13.2689	0
Tubb3	67.1341	19.4414
Phactr2	142.166	55.8247
Cped1	257.321	6.24904
Tmed5	195.637	83.876
Cyp26b1	2008.26	24.0241
Syne2	214.671	47.4927
Sema3e	174.549	71.5862
Tnfrsf11b	122.342	44.1599
Fbln2	843.678	121.162
Aox3	19.1925	2.22188
Nipal1	22.4307	3.19395
Ninl	70.3723	23.1909
Cenpb	420.97	180.042
Flnc	669.287	272.389
Hist1h4m	14.7695	0
Prdm6	22.2727	0
Wfdc17	25.5899	3.74942
Ahnak	6178.15	1995.53
9930111J21Rik2	127.239	14.3728
B3gnt9	27.0906	1.31924
Fam149a	139.481	52.7002
Lrrn4cl	17.6918	1.45811
2017-09-05	96.1992	36.661
Ahnak2	362.129	53.0474
Gpr27	23.6154	3.19395
H2-D1	274.065	95.6797
C4b	98.0158	7.29054
Ppp1r12b	180.472	48.2564
5730409E04Rik	73.8475	28.6067
Osgin1	36.8053	9.30412
Peak1	858.211	414.589
Arfgef2	200.691	76.9326
Foxs1	18.0867	1.66641
Thbd	910.338	5.763
Hspa12b	16.5861	1.24981
Serf2	300.366	130.883
Grem1	186.08	14.9977
Gm10800	54.734	3.12452
Heg1	945.643	393.342
Selm	134.11	23.7463
Foxd1	227.308	1.80528
Gm53	15.9542	0
Ifi47	28.5912	2.56905
Prl2c2	67.608	4.51319
Nhsl2	65.6334	8.33205
Xist	961.36	5.1381
Gypc	70.0564	12.4981
Synj2bp	90.6705	37.6331
Lrrc32	560.135	11.3177
Vgll3	235.759	93.805
Itpripl2	513.457	95.6103
Fam177a	100.622	44.7153
Foxl1	14.9275	0
Rian	311.502	134.354
Gm26917	105.677	0
Yam1	118.235	2.15245
Peg13	85.9316	32.7033
RP23-380L19.3	59.9468	12.6369
