# Supplementary material for: Glycosylation of dentin matrix protein 1 is a novel key element for astrocyte maturation and BBB integrity
Source: Protein Cell. 2017 Aug 18;9(3):298–309. doi: 10.1007/s13238-017-0449-8 (PMC5829272; doi:10.1007/s13238-017-0449-8)
Supplement: Supplementary file 4 — Supplementary material 4 (XLSX 10 kb) [file 13238_2017_449_MOESM4_ESM.xlsx]

## Sheet: Sheet1
The down-regulated KEGG pathway in S89G-DMP1 astrocytes
KEGG term	q-value	Fold change
Focal adhesion	0.000254752	3.59388
Amoebiasis	0.000745148	3.12776
ECM-receptor interaction	0.00442808	2.35378
PI3K-Akt signaling pathway	0.0080716	2.09304
Complement and coagulation cascades	0.0239981	1.61982
TNF signaling pathway	0.0489945	1.30985
Glycosaminoglycan biosynthesis-chondroitin sulfate/dermatan sulfate	0.0489945	1.30985
The up-regulated KEGG pathway in S89G-DMP1 astrocytes
KEGG term	q-value	Fold change
Basal cell carcinoma	0.0310435	1.50803
Cell cycle	0.0310435	1.50803
Wnt signaling pathway	0.0310435	1.50803
DNA replication	0.0310435	1.50803
Cell adhesion molecules (CAMs)	0.0328437	1.48355
Hippo signaling pathway	0.0406811	1.39061
