# Supplementary material for: Glycosylation of dentin matrix protein 1 is a novel key element for astrocyte maturation and BBB integrity
Source: Protein Cell. 2017 Aug 18;9(3):298–309. doi: 10.1007/s13238-017-0449-8 (PMC5829272; doi:10.1007/s13238-017-0449-8)
Supplement: Supplementary file 5 — Supplementary material 5 (XLSX 21 kb) [file 13238_2017_449_MOESM5_ESM.xlsx]

## Sheet: Sheet1
Down-genes	UP-genes
Narf	Hnrnpd
Ccnd2	Rpa1
Gmpr	Ddx3x
Ckmt1	Fmr1
Sez6	Chtop
Ckb	Kpnb1
Col18a1	Cyp51
Ergic1	Tubb5
Ltbp1	Slc1a5
Sipa1l2	Peg3
Ncan	Cse1l
Cd36	Hmgn2
Rab3b	Rps11
Ncstn	Kif20a
Pex19	Utp20
Cp	Chn2
Mast2	Bcan
Ptrf	Hdgf
Psap	Hnrnpa2b1
Pde1c	Cadm3
Ndrg2	Slc1a3
Pnpla6	Eif4g2
Hdac9	Mthfd2
Mprip	Rps9
Cic	Adamts4
Igf1r	Srm
Mef2c	Mvd
Crip2	Pola1
Pgrmc1	Vars
Sulf2	Lsm2
Hap1	Atp1a2
Ctsd	Hnrnpa0
Fgfrl1	Id3
Cers4	Mid1ip1
Elk3	Nfib
Hdac5	Lpo
Mkl2	Cbx5
Pou6f1	Rps25
Prox1	Odc1
Ebf3	Pabpc4
Plcd1	Kif11
Adgrl1	Cad
Etv5	Cacybp
Ptprs	Hnrnpl
Clip3	Anp32e
Aldh1a3	Birc5
Abca1	Gpx3
Arnt2	Srsf1
Qdpr	C1qbp
Sqstm1	Trim37
Camk1g	Pank3
Eef1a2	Rab4a
Rnd3	Fabp7
Abr	Tmpo
Elmo2	Ascl1
Wsb1	Ddx21
Anxa6	Egfr
Sparc	Xpo1
Wwc1	Hnrnpab
Scrn1	Rps27a
Ppp1r12c	Acaca
Gdpd2	Smc6
Sema6a	Rdh14
Rev3l	Rrm2
Lama4	Tmem132e
Ppp1r12a	Sumo2
Arid5b	Fam64a
Ntn4	Ywhae
Nav3	Aurkb
Prmt2	Top2a
Sptbn1	Acly
Tns3	Mthfd1
Igfbp3	Fdft1
Adcy1	Cinp
Tcn2	Dek
Rtn4	Sfxn1
Galnt10	Hmgcr
Fam49a	Rgs7bp
Fam84a	Vdac2
Id2	Mipep
Dnmt3a	Pbk
Fbxl20	Ednrb
Lgmn	Efs
Pfkp	Jph4
Papln	Pabpc1
Fos	Rad21
Cdc42bpb	Rangap1
Zkscan3	Mcm4
Kif13a	Naa50
Gadd45g	Zbtb20
Vcan	Ncam2
Plk2	Slc15a2
Zswim8	Gart
Nisch	Racgap1
Hmbox1	Cdca3
Extl3	Acat2
Tsc22d1	Pla2g7
Bmp1	Srsf7
Oxr1	Rhoq
Khdrbs3	Hn1l
Mtss1	Hspa9
Fbxo32	Etf1
Myh9	Stard4
Hdac7	Lars
Pde1b	Spire1
Ppp1r1a	Lmnb1
Dgat1	Banf1
Mroh1	Eif3a
Grina	Add3
Plec	Fasn
Cxadr	Scd2
St6gal1	Rps26
App	Shmt2
Adamts1	Nnt
Adamts5	Nptx1
Ifnar1	Sdc3
Calcoco1	Rpl14
Fhl1	Eef1b2
Ache	Nrp2
Igf2r	Hspd1
Pde10a	Nop58
Tnfrsf21	Map4k4
Clic5	Atic
Ptk7	2810459M11Rik
Lbh	Ncl
Crim1	Rgs7
Man2a1	Cenpf
Cacna1h	Eprs
Bin1	Ppp2r5a
Dpysl3	Prdx6
Fbn2	Bmi1
Fth1	Gpd2
Tmem132a	Caprin1
Atg2a	Casc5
Syvn1	Knstrn
Vldlr	Nop56
Maged1	Tpx2
Sema4g	Car3
Maged2	Acss2
Ptprj	Ect2
Itga7	Ccna2
Smarcc2	Kcnc4
Inpp5a	Rps3a1
Dpysl4	Abcd3
Cd151	Snx27
Gaa	Tspan5
Pde8a	Eif4e
Map3k7cl	Rps20
Bach1	Smc2
Rftn2	Anp32b
Dst	Svep1
Ptprn	Rad23b
Serpine2	Plpp3
Hdac4	Pde4b
Pam	Slc6a9
Srgap2	Usp1
Nfasc	Ndc1
Lrrn2	Ybx1
Atp2b4	Nasp
Tor1aip1	Sema3c
Rgs16	Ptp4a2
Lamc1	Khdrbs1
Capn2	Sfpq
Srp9	Meaf6
Copa	Rpl22
Kctd3	Lnx1
Atf6	Paics
Itga8	Hnrnpdl
Stxbp1	Ran
Slc25a25	Aacs
Dnm1	Anxa3
Olfm1	Lfng
Col5a1	Flt1
Gsn	Mcm7
Dab2ip	Asns
Notch1	Gars
Abca2	Cbx3
Pkp4	Aldh1l1
Itga4	Bhlhe40
Jag1	A2m
Ehd4	Bms1
Tyro3	Strap
Cd93	Slc6a11
Cst3	Slc6a1
Epb41l1	Ipo5
Src	Maz
Gnb4	Plekhb1
Anxa5	Mki67
Slc6a17	Trim66
Manba	Rbmx
Wls	Chrdl1
Lrrc7	Rps4x
Trp53inp1	Nsdhl
Pdlim5	Prps1
Tmod1	Gpm6a
Tnc	Msmo1
Astn2	Cbfb
Enho	Cadm1
Tln1	Ccnb2
Nfia	Fam81a
Tmem59	Kif23
Pik3r3	Zic1
Pink1	Dpp8
Hspg2	Rpl4
Csmd2	Syncrip
Acap3	Cdv3
Mxra8	Acsl3
Sorcs2	Slc16a1
Afap1	C330027C09Rik
Rgs12	Lss
Lrpap1	Mamdc2
Tbc1d1	Sfxn5
Spp1	Aspm
Dmp1	Srsf2
Scarb2	Kif4
Pxn	Smc4
Tspan12	Xpot
Plxna4	Cobll1
Adcyap1r1	Dhcr24
Zyx	Eef2
Add2	Arx
Slc6a6	Pcdh17
Gabarapl1	Supt16
Ptpro	Mlc1
Camk1	Rorb
St8sia1	Serbp1
Creld1	Ttyh3
Pcsk6	Zcchc12
Furin	Kif15
Sytl2	Scd1
Pde2a	Psd
Xylt1	Mex3c
Rab6a	Azin1
Myh14	Klf10
Nucb1	Dtl
Hdac6	Iars
Msn	Fam120a
Rasa3	Ncapd2
Sall1	Trps1
Tbc1d9	Nup205
Cntnap4	Rlbp1
Cx3cl1	Adk
Tmem38a	Rpl22l1
Slc27a1	2810417H13Rik
Cotl1	Mars
Cdh13	Ildr2
Agt	Hmgn1
Aplp2	Col16a1
Sesn3	Kcna2
Thy1	Elovl6
Ets1	Car8
Cryab	Slc7a1
Mcam	Ccnb1
Olfm2	Fam104a
Scg3	Amot
Kank2	Ppig
Tcf12	Specc1
Rora	Atf4
Scn5a	Dhx9
Klhdc8b	Lor
Thsd7a	Rps2
Pygm	Kcnj10
1700025G04Rik	Dmd
Ank2	Insig1
Pkd1	Cenpe
Cspg4	Pou3f3
Gas7	Basp1
Atp1a1	Rps8
Ptprm	Tmem229a
Snap91	Nwd1
Gabrb3	Ckap2l
Stard9	Rpl29
Mtss1l	Pcdh10
Nrxn2	Grm5
Gucy1a3	Tmsb4x
Slc16a2	Gpd1l
Wbscr17	Gja1
Sik3	Bzw1
Chmp7	Kcnj16
Gpc1	Ezr
Igsf9b	Bmpr1b
Ramp1	Gas5
Scara3	Phgdh
Uaca	Nebl
Pik3ip1	Fgfr3
Dbn1	Lifr
Fras1	Set
Tmx4	Maf
Tle2	Prr18
Cpne7	Cebpg
Ano8	Npm1
Mdga2	Rpl32
Mitf	Idi1
Tanc1	Abce1
Ssc5d	Dhcr7
Ankrd11	Eif4b
Syt1	Ccser2
Dennd5a	Nap1l1
Tmem63b	Kcnc1
Kidins220	Hopx
Gpi1	Hnrnpc
Btg1	Tor3a
Ndrg4	Ube2s
Fgf1	Slc4a4
Atp13a2	Prpf40a
Klhl13	Rps7
Dchs1	Qk
Rab11fip3	Gspt1
Mycn	Cks2
Mxd4	Rpl7l1
Arid5a	Fbln2
Tob1	Ifi27
Kcnk2	Ipo7
Cd81	Hmgb1
Ppp1r16b	Rplp0
Cpe	Lyar
Sirpa	Tcp1
Ninj1	Ptprz1
Phf20	Marcks
Spon1	Mfhas1
P3h2	Ptges3
Mical2	Srsf3
Slc22a23	Eef1g
Iffo1	Gng3
Trp53inp2	Ppia
Tmco3	Wdfy1
Akap12	Pgap1
Creb3l2	Rpl13a
Dgki	Eif5a
Six3	Srp54b
Itga9	Gm13736
Ube2h	Slc5a3
Akap7	Gm6793
Tgfb2	Rpl41
Cdk5rap2	Hmgcs1
Rnf122	PISD
Ncam1	AI854517
Plekhg5	Gm3764
Gabbr2	Ptprv
Dag1	Gm28438
Stk32a	Dchs2
Rgl3	Gm43549
Lrp1	Snhg1
Cdk6
Fam102b
Dgkz
Adam22
Plekhg1
Plekhh2
Reps2
Kcnd3
Igsf21
Pde9a
Nbl1
Enc1
Tram2
Ptpre
Agrn
S100a10
Csdc2
Adrbk2
Zfyve1
Sipa1l1
Trafd1
Tmem108
Sorcs1
Rbm20
Cdkn2a
Ackr3
Zbtb7c
Fzd1
Dok7
Ankrd50
Rtn4rl1
Kcnk13
Trrap
Tssc4
Npas4
Chrm3
AI464131
Ccbe1
Gap43
Ust
Flrt1
Diras2
Ldlrad3
Sacs
Phldb1
E130114P18Rik
Cdk5r1
Elfn1
Lrp1b
Kcnk3
Tmem200a
Lingo1
Nckap5
Arl4c
D8Ertd82e
Ftl1
Prkca
Zfp46
Ncald
Cxx1c
Sema5b
Cemip
Map1b
Jam2
Tcf4
Plxnb1
Adam12
Cadm4
Tns1
Kcnq3
1810011O10Rik
Aak1
Ece1
Sptan1
Megf6
Dock1
Thra
Cds2
Ntrk3
Skap2
Ptp4a3
Zdhhc8
Kcnd2
Slc38a10
Sox21
Dlgap4
Sphk1
Athl1
Cttnbp2nl
Rapgef2
Tubb4a
Ppox
Zfp28
Clip2
Rps4l
Ano6
mt-Rnr2
mt-Nd2
mt-Nd3
Numa1
Wdr6
Tecpr1
Hmcn1
Ppp1r3c
Nnat
Mllt4
Lgals1
Trp53i11
Celsr2
Syt11
Uba1y
Cacng7
Fat1
Ccnd1
Dgkd
Fndc1
Heg1
AI593442
Rab26
Slc48a1
Ctsf
Gm4524
Peg10
Malat1
Six3os1
D430019H16Rik
Syne1
Pcdhga12
Pcdhga3
AI506816
Lhfpl3
