# Supplementary material for: Glycosylation of dentin matrix protein 1 is a novel key element for astrocyte maturation and BBB integrity
Source: Protein Cell. 2017 Aug 18;9(3):298–309. doi: 10.1007/s13238-017-0449-8 (PMC5829272; doi:10.1007/s13238-017-0449-8)
Supplement: Supplementary file 6 — Supplementary material 6 (XLSX 11 kb) [file 13238_2017_449_MOESM6_ESM.xlsx]

## Sheet: Sheet1
The down-regulated GO terms in S89G-DMP1 NPC
GO term	q-value	Fold change
Cell adhesion	2.34 × 10−14	10.3842
Nervous system development	8.24 × 10−9	4.83607
Angiogenesis	1.22 × 10−6	2.66563
Positive regulation of neuron projection development	2.59 × 10−5	1.33822
The up-regulated GO terms in S89G-DMP1 NPC
GO term	q-value	Fold change
Translation	5.77 × 10−11	10.2391
Cell division	0.00151892	2.81846
Mitotic nuclear division	0.00376891	2.42378
RNA splicing	0.0105509	1.97671
Positive regulation of translation	0.0112941	1.94715
Cell cycle	0.0223891	1.64996
mRNA processing	0.0303192	1.51828
